# Supplementary material for: The Prognostic Role of Mitral Valve Regurgitation Severity and Left Ventricle Function in Acute Heart Failure
Source: J Clin Med. 2022 Jul 22;11(15):4267. doi: 10.3390/jcm11154267 (PMC9331219; doi:10.3390/jcm11154267)
Supplement: Supplementary file 1 [file jcm-11-04267-s001.zip]

Archive with 1 entries (1 files):
- jcm-1791366-supplementary.pdf
